# Supplementary material for: Pazopanib and Trametinib as a Synergistic Strategy against Osteosarcoma: Preclinical Activity and Molecular Insights
Source: Cancers (Basel). 2020 Jun 10;12(6):1519. doi: 10.3390/cancers12061519 (PMC7352822; doi:10.3390/cancers12061519)
Supplement: Supplementary file 1 [file cancers-12-01519-s001.zip]

Archive with 2 entries (2 files):
- cancers-823818-supplement.pdf
- cancers-823818-Western blot images.pdf
